# Supplementary material for: One-step PCR: A novel protocol for determination of pfhrp2 deletion status in Plasmodium falciparum
Source: PLoS One. 2020 Jul 23;15(7):e0236369. doi: 10.1371/journal.pone.0236369 (PMC7377462; doi:10.1371/journal.pone.0236369)
Supplement: S1 Table — (XLSX) [file pone.0236369.s001.xlsx]

## Sheet: mastermix
One Step HRP2 PCR
date:
purpose:
operator:
new reagents used:
tube labelling:
reagent		x1(µL)		x		final concentration
Q5 5x buffer (NEB)		10				1x
10mM dNTPs (NEB)		1				0.2mM
Bravo_f1 (10µM)		0.63				0.126µM
Bravo_r1 (10µM)		0.63				0.126µM
Q5 High-fid enzyme		0.5				0.02U/µL
ddH2O		32.24				n/a
template		5µL
mastermix		45µL
total volume		50µL
Method:
* Prepare mastermix on ice
* Transfer to thermocycler once 98°C has been reached.
Thermocycling conditions:
98°C for 3mins, (98°C for 30s, 60°C for 90 seconds, 68°C for 2 mins)x 30, 68°C for 5 mins.
Gel:
* visualize 8µL sample:1µL loading buffer on a 1% TBE gel. 8µL of 1Kb plus ladder (Invitrogen).
* Run 100V for approximately 1 hour
Samples
1)		21)		41)		61)		81)
2)		22)		42)		62)		82)
3)		23)		43)		63)		83)
4)		24)		44)		64)		84)
5)		25)		45)		65)		85)
6)		26)		46)		66)		86)
7)		27)		47)		67)		87)
8)		28)		48)		68)		88)
9)		29)		49)		69)		89)
10)		30)		50)		70)		90)
11)		31)		51)		71)		91)
12)		32)		52)		72)		92)
13)		33)		53)		73)		93)
14)		34)		54)		74)		94)
15)		35)		55)		75)		95)
16)		36)		56)		76)		96)
17)		37)		57)		77)
18)		38)		58)		78)
19)		39)		59)		79)
20)		40)		60)		80)
