# Supplementary material for: One-step PCR: A novel protocol for determination of pfhrp2 deletion status in Plasmodium falciparum
Source: PLoS One. 2020 Jul 23;15(7):e0236369. doi: 10.1371/journal.pone.0236369 (PMC7377462; doi:10.1371/journal.pone.0236369)
Supplement: S2 Table — (XLSX) [file pone.0236369.s002.xlsx]

## Sheet: Supporting Table 1
		PCR detection
	parasitaemia	HRP2			HRP3
sample ID	p/µL	exon 1	exon 2	one-step	exon 1	exon 2
Peru_1	976	0	0	0	0	0
Peru_2	1202	0	0	0	0	0
Peru_3	1995	0	0	0	0	0
Peru_4	2009	0	0	0	0	0
Peru_5	2684	0	0	0	0	0
Peru_6	3323	0	0	0	0	0
Peru_7	4572	0	0	0	0	0
Peru_8	5004	0	0	0	0	0
Peru_9	6519	0	0	0	0	0
Peru_10	7764	0	0	0	0	0
Peru_11	7827	0	0	0	0	0
Peru_12	7845	0	0	0	0	0
Peru_13	8167	0	0	0	0	0
Peru_14	9547	0	0	0	0	0
Peru_15	15050	0	0	0	0	0
Peru_16	24600	1	0	0	1	1
Peru_17	27280	0	0	0	0	0
Peru_18	30830	1	0	0	1	1
Peru_19	51570	0	0	0	0	0
Peru_20	55560	0	0	0	0	0
Neg1	0	0	0	0	0	0
Neg2	0	0	0	0	0	0
Neg3	0	0	0	0	0	0
Neg4	0	0	0	0	0	0
Neg5	0	0	0	0	0	0
Neg6	0	0	0	0	0	0
Neg7	0	0	0	0	0	0
Neg8	0	0	0	0	0	0
Neg9	0	0	0	0	0	0
Neg10	0	0	0	0	0	0
Neg11	0	0	0	0	0	0
Neg12	0	0	0	0	0	0
Neg13	0	0	0	0	0	0
Neg14	0	0	0	0	0	0
Supporting Table 1. HRP2 and HRP3 detection positivity using the one-step and nested protocols against a panel of pfhrp2 deleted samples.
