# Supplementary material for: One-step PCR: A novel protocol for determination of pfhrp2 deletion status in Plasmodium falciparum
Source: PLoS One. 2020 Jul 23;15(7):e0236369. doi: 10.1371/journal.pone.0236369 (PMC7377462; doi:10.1371/journal.pone.0236369)
Supplement: S3 Table — (XLSX) [file pone.0236369.s003.xlsx]

## Sheet: Supporting Table 2
		HRP2 repeat number
sample ID	origin	(1) AHHAHHVAD	(2) AHHAHHAAD	(3) AHHAHHAAY	(4) AHH	(5) AHHAHHASD	(6) AHHATD	(7) AHHAAD	(8) AHHAAY	(9) AAY	(10) AHHAAAHHATD	(11) AHN	(12) AHHAAAHHEAATH	(13) AHHASD	(14) AHHAHHATD	30 (AHHAVD)	31 (SHHAAY)	amino acid length	HRP2 type (number)	HRP2 type (letter)	sequence type
1	Africa	5	13	2	0	1	2	10	1	0	0	0	1	0	0	0	0	340	130	A	t1
2	Cote D'Ivore	1	5	1	0	2	3	5	0	0	2	0	1	0	0	0	0	224	25	C	a1
3	Sierra Leone	2	14	2	1	1	4	9	1	0	1	0	1	1	0	0	0	333	126	A	a2
4	unknown	3	7	1	0	0	2	7	1	0	0	0	1	1	0	0	0	238	49	C	b1
5	Liberia	2	14	1	0	1	2	3	1	0	0	0	1	0	2	0	0	301	42	C	b2
6	Mali	6	9	0	0	1	2	5	2	0	2	0	1	0	2	0	0	320	45	C	c1
7	India, Thailand, Cambodia	1	14	1	0	1	1	7	2	0	0	0	1	0	0	0	0	256	98	B	c2
8	Uganda	5	10	1	1	1	3	7	1	0	1	0	1	0	0	0	0	306	70	B	d1
9	Uganda	3	14	1	0	1	4	7	1	0	1	0	1	1	0	0	0	333	98	B	d2
10	Nigeria	5	11	1	1	1	3	3	1	0	2	0	1	0	0	0	0	302	33	C	e1
11	Congo	5	14	0	1	1	2	6	2	0	2	0	1	0	0	0	0	334	84	B	e2
12	Liberia	1	11	0	2	1	2	8	2	0	2	0	1	0	0	0	0	290	88	B	f1
13	Angola	2	14	1	0	0	3	5	1	0	2	0	1	0	0	0	0	302	70	B	f2
14	Ghana	3	11	1	0	1	5	5	2	0	1	0	1	0	0	0	0	300	55	B	g1
15	Kenya	3	11	1	0	1	5	5	2	0	1	0	1	0	0	0	0	300	55	B	g1
16	Angola	3	14	1	0	1	2	3	1	0	1	0	1	0	0	0	0	291	42	C	g2
17	Liberia	6	11	1	0	1	2	7	1	0	2	0	1	0	0	1	0	326	77	B	h1
18	Angola	2	14	0	1	0	4	5	2	0	2	0	1	0	0	0	0	308	70	B	h2
19	Tanzania	3	11	2	0	1	3	7	1	0	1	0	1	0	0	0	0	303	77	B	i1
20	Tanzania	3	11	2	0	1	3	7	1	0	1	0	1	0	0	0	0	303	77	B	i1
21	Tanzania	3	11	2	0	1	3	7	1	0	1	0	1	0	0	0	0	303	77	B	i1
22	Sierra Leone	2	15	1	0	0	3	5	1	0	2	0	1	0	0	0	0	311	75	B	i2
23	Angola	2	11	2	0	1	3	7	1	0	2	0	1	0	0	0	0	305	77	B	j1
24	Ivory Coast	3	15	0	1	1	2	7	1	0	0	0	1	0	0	0	0	307	105	A	j2
25	Angola	2	11	2	0	1	3	4	1	0	2	0	1	0	0	0	0	287	44	C	k1
26	Nigeria	3	15	1	0	1	5	3	1	0	2	0	1	0	0	0	0	329	45	C	k2
27	Angola	2	11	2	0	1	3	9	1	0	1	0	1	0	0	0	0	306	99	B	l1
28	Haiti	2	15	2	0	1	2	8	1	0	1	0	1	0	0	0	0	330	120	A	l2
29	Liberia	2	12	2	0	1	4	8	1	0	2	0	1	0	0	0	0	326	96	B	m1
30	Malawi	2	15	1	0	1	4	4	1	0	2	0	1	0	0	0	0	319	60	B	m2
31	Angola	4	12	2	0	0	3	7	1	0	2	0	1	0	1	0	0	332	84	B	n1
32	Nigeria	4	12	2	0	1	2	9	1	0	0	0	1	0	0	0	0	316	108	A	o1
33	unknown	2	12	1	3	1	3	6	1	0	2	0	1	0	0	0	0	308	72	B	p1
34	unknown	1	12	2	0	1	6	7	1	0	1	0	1	0	0	0	0	312	84	B	q1
35	Angola	1	12	0	2	0	3	8	2	0	2	0	1	0	0	0	0	296	96	B	r1
36	unknown	3	13	2	0	1	3	7	1	0	1	0	1	0	0	0	0	321	91	B	s1
37	Sierra Leone	2	13	2	0	1	2	7	1	0	1	0	1	0	0	0	0	306	91	B	u1
38	Kenya	4	13	1	0	1	3	6	1	0	1	0	1	0	0	0	0	315	78	B	v1
39	Mali	1	13	0	2	1	3	7	2	0	2	0	1	0	2	0	0	323	91	B	w1
40	Uganda	2	13	0	3	1	4	7	1	0	2	0	1	0	1	0	1	335	91	B	x1
41	unknown	3	14	1	0	0	4	4	1	0	2	0	1	0	0	0	0	311	56	B	y1
42	unknown	2	14	2	0	1	3	7	1	0	2	0	1	0	0	0	0	332	98	B	z1
Supporting Table 2. HRP2 repeat composition of samples subjected to Sanger sequencing.
